# Supplementary material for: The Association between the Five-Minute Apgar Score and Neurodevelopmental Outcomes among Children Aged 8−66 Months in Australia
Source: Int J Environ Res Public Health. 2021 Jun 15;18(12):6450. doi: 10.3390/ijerph18126450 (PMC8296269; doi:10.3390/ijerph18126450)
Supplement: Supplementary file 1 [file ijerph-18-06450-s001.zip]

Archive with 1 entries (1 files):
- ijerph-1244870-supplementary.pdf
